# Supplementary material for: Lack of evidence for expression and function of IL-39 in human immune cells
Source: PLoS One. 2020 Dec 1;15(12):e0242329. doi: 10.1371/journal.pone.0242329 (PMC7707563; doi:10.1371/journal.pone.0242329)
Supplement: S1 Fig — (XLSX) [file pone.0242329.s001.xlsx]

## Sheet: S1-Fig 1c-f
Fig 1c
IL-23 ELISA	pg/ml human IL-23
no DNA	not detect.	not detect.
p19	41.4	47
EBI3-His	not detect.	not detect.
p19/EBI3-His	13.8	31
Fig 1d
ELISA p19/EBI3	OD values at 450 nm
no DNA	0.35	0.362
p19	0.449	0.451
EBI3-His	0.426	0.442
p19/EBI3-His	0.998	1.018
Fig 1e
ELISA p19/EBI3
Concentration IL39 Fc (nM)	OD values at 450 nm
200	1.004	0.958
100	0.818	0.698
50	0.671	0.613
25	0.525	0.485
0	0.303	0.278
IgG Fc control 200 nM	0.285	0.271
Fig 1f
ELISA p19/EBI3	OD values at 450 nm
IgG-Fc control	0.165	0.18	0.152
IL-39 IgG-Fc	0.96	0.911	0.797
buffer only	0.1965	0.178	0.176
IL-23	0.169	0.151	0.158
IL-27	0.239	0.258	0.26
