# Supplementary material for: Lack of evidence for expression and function of IL-39 in human immune cells
Source: PLoS One. 2020 Dec 1;15(12):e0242329. doi: 10.1371/journal.pone.0242329 (PMC7707563; doi:10.1371/journal.pone.0242329)
Supplement: S2 Fig — (XLSX) [file pone.0242329.s002.xlsx]

## Sheet: S2-Fig 2a-c and e-f
Fig 2a
PCR	p19	p19	p19		EBI3	EBI3	EBI3
B Cells Medium	8701.05	13599.6	9185.32		16743.7	18150.4	16769.7
B Cells LPS	10248.6	8372.82	8881.3		23011.7	27342.4	28115.5
B Cells LPS/BAFF	9648.62	13463	7316.28		33904.2	38599.7	32892
Fig 2b
PCR	p19	p19	p19		EBI3	EBI3	EBI3
HaCat Medium	107	137	105		322	435	269
HaCat Poly IC	8590.36	8824.61	7655.68		7055	6603	6041
Fig 2c
PCR	p19	p19	p19		EBI3	EBI3	EBI3
M0	12.0726	16.375	15.0515		24071.4	25828.6	23929.6
M1	42.9215	51.5426	49.9244		53971.6	59161.8	52698.4
M2	9.45523	12.3139	12.4914		18879.5	19071.6	17747.6
Fig 2e
ELISA p19/EBI3	OD values at 450 nm
B Cells Medium	0.199	0.18
B Cells LPS	0.185	0.175
B Cells LPS/BAFF	0.184	0.177
HaCat Medium	0.189	0.186
HaCat Poly IC	0.173	0.172
IL39 IgG Fc	0.554	0.543	0.434
IgG Fc	0.163	0.161	0.163
Fig 2f
ELISA p19/EBI3	OD values at 450 nm
M0	0.161	0.164	0.158
M1	0.158	0.162	0.156
M2	0.187	0.157	0.154
IL39 IgG Fc	0.41	0.404	0.399
IgG Fc	0.152	0.154	0.154
