# Supplementary material for: Lack of evidence for expression and function of IL-39 in human immune cells
Source: PLoS One. 2020 Dec 1;15(12):e0242329. doi: 10.1371/journal.pone.0242329 (PMC7707563; doi:10.1371/journal.pone.0242329)
Supplement: S3 Fig — (XLSX) [file pone.0242329.s003.xlsx]

## Sheet: S3-Fig 3 a-c
Fig 3a
PCR	BAFF	BAFF	BAFF		TNFa	TNFa	TNFa		IL6	IL6	IL6		IL8	IL8	IL8
neutros: No stimulus	29913.3	30408	25024.3		580298	587453	553400		26778.1	33175.6	32683		1.70341e+07	1.71275e+07	1.63047e+07
neutros: No DNA	38684.7	40398.5	39020.6		737569	660522	656153		26363.2	27946.7	24919.7		2.67517e+07	3.15563e+07	2.81337e+07
neutros: p19	29528.9	33209.1	24797.7		564200	568066	513050		20005.9	20826.8	19570.7		2.36449e+07	2.73719e+07	2.53203e+07
neutros: EBI3-His	32204.3	36098	29847.3		592495	617962	556225		36815.4	35394.3	27031.6		3.32765e+07	3.73523e+07	3.19722e+07
neutros: p19/EBI3-His	27207.7	34277.5	27592.2		580221	588378	562803		17899.1	25355.4	19671.8		3.1038e+07	3.06113e+07	2.79829e+07
IgG-Fc control	27053	24680.1	19239.7		524425	525746	451941		23366	27232.2	22154.6		1.64509e+07	1.65762e+07	1.50273e+07
IL-39 IgG-Fc	21977.4	25557.7	22369		473925	490810	463110		30624.9	31526.9	30038		1.72254e+07	1.77518e+07	1.49818e+07
Fig 3b	pg/ml human IFNg
ELISA	IFNg	IFNg	IFNg
PBMCs: No stimulus	0	0	0
PBMCs: CD3/CD28	5670	10920	7215
CD3/CD28+IgG-Fc control	8730	10605	8205
CD3+CD28+IL-39 IgG-Fc	6870	7770	7260
Fig 3c	pg/ml human IL17
ELISA	IL17	IL17	IL17
PBMCs: No stimulus	208.75	171.25	61.25
PBMCs: CD3/CD28	1038.75	943.75	1041.25
CD3/CD28+IgG-Fc control	1138.75	1006.25	1076.25
CD3+CD28+IL-39 IgG-Fc	918.75	1093.75	916.25
