# Supplementary material for: Lack of evidence for expression and function of IL-39 in human immune cells
Source: PLoS One. 2020 Dec 1;15(12):e0242329. doi: 10.1371/journal.pone.0242329 (PMC7707563; doi:10.1371/journal.pone.0242329)
Supplement: S4 Fig — (XLSX) [file pone.0242329.s004.xlsx]

## Sheet: S4-Fig4 a-e
Fig 4a
PCR	IL23R	IL23R	IL23R		GP130	GP130	GP130
untransfected	27.2154	12.9657	17.4541		9459.34	9611.29	9603.15
IL23R transfected	172818	206944	169808		8674.32	9994.19	8768.65
Fig 4b	OD values at 630nm
IL-6 STAT3 HEK blue cells
no DNA	0.0687	0.0673
p19	0.0802	0.0651
EBI3-His	0.0724	0.0703
p19-EBI3His	0.0693	0.0775
IgG-Fc control	0.075	0.0788
IL-39 IgG-Fc	0.0837	0.0725
no stimulus	0.0719	0.0726
IL6: 1ng/ml	1.1029	1.1522
Fig 4c	OD values at 630nm
IL-23 STAT3 HEK blue cells
no stimulus	0.1476	0.1495	0.1456
IgG-Fc control	0.1546	0.1502	0.1569
IL-39 IgG-Fc	0.1461	0.1548	0.1527
Concentration IL-23 (pM)
2	0.3668	0.3843	0.3983
20	2.0563	2.0498	2.0427
200	2.6656	2.6799	2.6298
Fig 4d	OD values at 630nm
IL-23 STAT3 HEK blue cells
no stimulus	0.152	0.148	0.149
IL-23: 20 pM	2.056	2.05	2.043
IL-23+IgG-Fc control: 200 pM	2.007	1.965	1.96
IL-23+IgG-Fc control: 20 pM	1.95	1.961	1.947
IL-23+IgG-Fc control: 2 pM	1.993	1.974	2
IL-23+IL-39 IgG-Fc: 200 pM	1.989	1.957	1.963
IL-23+IL-39 IgG-Fc: 20 pM	1.978	1.953	1.942
IL-23+IL-39 IgG-Fc: 2 pM	1.974	1.958	1.979
Fig 4e	OD values at 630nm
IL-23 STAT3 HEK blue cells
no stimulus	0.152	0.148	0.149
IL-23: 2 pM	0.367	0.384	0.398
IL-23+IgG-Fc control: 200 pM	0.373	0.366	0.351
IL-23+IgG-Fc control: 20 pM	0.355	0.365	0.362
IL-23+IgG-Fc control: 2 pM	0.341	0.361	0.396
IL-23+IL-39 IgG-Fc: 200 pM	0.384	0.367	0.323
IL-23+IL-39 IgG-Fc: 20 pM	0.358	0.306	0.31
IL-23+IL-39 IgG-Fc: 2 pM	0.335	0.353	0.38
